# Supplementary material for: Improving Early Prostate Cancer Detection Through Artificial Intelligence: Evidence from a Systematic Review
Source: Cancers (Basel). 2025 Oct 30;17(21):3503. doi: 10.3390/cancers17213503 (PMC12609240; doi:10.3390/cancers17213503)
Supplement: Supplementary file 1 [file cancers-17-03503-s001.zip]

Archive with 1 entries (1 files):
- cancers-3957259-supplementary.pdf
